# Supplementary material for: Gene flow and genetic structure of Bactrocera carambolae (Diptera, Tephritidae) among geographical differences and sister species, B. dorsalis, inferred from microsatellite DNA data
Source: Zookeys. 2015 Nov 26;(540):239–72. doi: 10.3897/zookeys.540.10058 (PMC4714072; doi:10.3897/zookeys.540.10058)
Supplement: Supplementary material 3 — Component data at the four successive thresholds used to illustrate Figure 6 [file zookeys-540-239-s003.xls]

## Sheet: Sheet1
Supplementary file 3: Table 3 Component data at the four successive thresholds used to illustrate
the structure of the subset of the Salaya5 strain and wild population showned in Figure 6.
The highest Betweenness-centrality is highlighted in blue.
Node	Degree	Clustering	betweeness	population size
Thr 1 (Dp = 1.40)
	Component 0 : Size = 13 nodes
BD	12	1	0	30
PR	12	1	0	33
DK	12	1	0	21
CM	12	1	0	14
WK	12	1	0	31
KS	12	1	0	10
RB	12	1	0	19
SY5	12	1	0	32
JK	12	1	0	26
PK	12	1	0	31
NS	12	1	0	28
NT	12	1	0	29
DP	12	1	0	17
Thr 2 (Dp = 0.50)
	Component 0 : Size = 11 nodes
BD	11	0.96	0.22	30
DK	11	0.96	0.22	21
CM	11	0.96	0.22	14
WK	11	0.96	0.22	31
KS	10	1	0	10
RB	11	0.96	0.22	19
SY5	10	1	0	32
JK	11	0.96	0.22	26
PK	11	0.96	0.22	31
NS	9	1	0	28
NT	11	0.96	0.22	29
DP	11	0.96	0.22	17
	Component 1 : Size = 1 node
PR	0	0	0	33
Thr 3 (Dp = 0.23)
	Component 0 : Size = 7 nodes
BD	2	0	0.05	30
WK	2	0	1.5	31
KS	1	0	0	10
JK	3	0.33	2.5	26
PK	2	1	0	31
NT	2	0	5	29
DP	4	0.17	9.5	17
	Component 1 : Size = 1 node
PR	0	0	0	33
	Component 2 : Size = 1 node
DK	0	0	0	21
	Component 3 : Size = 1 node
CM	0	0	0	14
	Component 4 : Size = 1 node
RB	0	0	0	19
	Component 5 : Size = 1 node
SY5	0	0	0	32
	Component 6 : Size = 1 node
NS	0	0	0	28
Thr 4 (Dp = 0.20)
	Component 0 : Size = 4 nodes
PK	2	0	2	31
WK	1	0	0	21
DP	2	0	2	17
JK	1	0	0	26
	Component 1 : Size = 1 node
BD	0	0	0	30
	Component 2 : Size = 1 node
PR	0	0	0	33
	Component 3 : Size = 1 node
DK	0	0	0	21
	Component 4 : Size = 1 node
CM	0	0	0	21
	Component 5 : Size = 1 node
KS	0	0	0	21
	Component 6 : Size = 1 node
RB	0	0	0	21
	Component 7 : Size = 1 node
SY5	0	0	0	32
	Component 8 : Size = 1 node
NS	0	0	0	28
	Component 9 : Size = 1 node
NT	0	0	0	29
